# Supplementary material for: Genetic barcoding reveals clonal dominance in iPSC-derived mesenchymal stromal cells
Source: Stem Cell Res Ther. 2020 Mar 5;11:105. doi: 10.1186/s13287-020-01619-5 (PMC7059393; doi:10.1186/s13287-020-01619-5)
Supplement: Supplementary file 1 — Additional file 1. Barcode-oligonucleotides. Random and color specific nucleotides are marked in red. (XLS 20 kb) [file 13287_2020_1619_MOESM1_ESM.xls]

## Sheet: Sheet1
Oligonucleotide Name	Sequence (5’-3’)
mCherry-BC16 FW	CTAGAATCTANNCTANNCAGNNCTTNNCGANNCTANNCTTNNGGANNGATCTC
mCherry-BC16 RV	TCGAGAGATCNNTCCNNAAGNNTAGNNTCGNNAAGNNCTGNNTAGNNTAGATT
Venus-BC16 FW	CTAGAATCTANNCACNNAGANNCTTNNCGANNCTANNGGANNCTTNNGATCTC
Venus-BC16 RV	TCGAGAGATCNNAAGNNTCCNNTAGNNTCGNNAAGNNTCTNNGTGNNTAGATT
Cerulean-BC16 FW	CTAGAATCTANNCAGNNATCNNCTTNNCGANNGGANNCTANNCTTNNGATCTC
Cerulean-BC16 RV	TCGAGAGATCNNAAGNNTAGNNTCCNNTCGNNAAGNNGATNNCTGNNTAGATT
