# Supplementary material for: Genetic barcoding reveals clonal dominance in iPSC-derived mesenchymal stromal cells
Source: Stem Cell Res Ther. 2020 Mar 5;11:105. doi: 10.1186/s13287-020-01619-5 (PMC7059393; doi:10.1186/s13287-020-01619-5)
Supplement: Supplementary file 3 — Additional file 3. Primers. Handle sequences of the primers for the barcoding PCR of the MiSeq library preparation are marked in red. (XLS 28 kb) [file 13287_2020_1619_MOESM3_ESM.xls]

## Sheet: Sheet1
Primer Name	Sequence (5'-3')
Handle-BC-PCR-FW	CTCTTTCCCTACACGACGCTCTTCCGATCTCATCGATACCGTCGACCTC
Handle-BC-PCR-RV	CTGGAGTTCAGACGTGTGCTCTTCCGATCTGCTAAGATCTACAGTCTCGAGAGATC
Handle-GRM7-PCR-FW	CTCTTTCCCTACACGACGCTCTTCCGATCTTTGGGATTATTGTTGATTT
Handle-GRM7-PCR-RV	CTGGAGTTCAGACGTGTGCTCTTCCGATCTCCCCTACTACCTACTAAAAATA
Handle-CASR-PCR-FW	CTCTTTCCCTACACGACGCTCTTCCGATCTTGTAATAGGTATTTGGTTGTAGT
Handle-CASR-PCR-RV	CTGGAGTTCAGACGTGTGCTCTTCCGATCTCCCAAACTCTTACTCATTCTA
Handle-PDE4C-PCR-FW	CTCTTTCCCTACACGACGCTCTTCCGATCTTATGGAGAATTTGGGG
Handle-PDE4C-PCR-RV	CTGGAGTTCAGACGTGTGCTCTTCCGATCTCTACAAAAAACCCCTACC
Common primer	AATGATACGGCGACCACCGAGATCTACACTCTTTCCCTACACGACGCTCTTCCGATCT
Barcode primer	CAAGCAGAAGACGGCATACGAGATNNNNNNNNGTGACTGGAGTTCAGACGTGTGCTCTTCCGATCT
