# Supplementary material for: Genetic barcoding reveals clonal dominance in iPSC-derived mesenchymal stromal cells
Source: Stem Cell Res Ther. 2020 Mar 5;11:105. doi: 10.1186/s13287-020-01619-5 (PMC7059393; doi:10.1186/s13287-020-01619-5)
Supplement: Supplementary file 7 — Additional file 7. Genes of genomic regions with deletions and duplications in iPSCs and iMSCs. This table provides gene IDs for each genetic aberration observed in CNV analysis. (XLS 36 kb) [file 13287_2020_1619_MOESM7_ESM.xls]

## Sheet: Sheet1
Donor	Chromosomal variants	Included genes
1	1q21.1 loss	NBPF20
		NBPF10
		RNF115
		CD160
		PDZK1
		GPR89A
		NBPF25P
	20q11.21 gain	DEFB121
		DEFB122
		DEFB123
		DEFB124
		REM1
		LINC00028
		HM13
		HM13-AS1
		ID1
		MIR3193
		COX4I2
		BCL2L1
		ABALON
		TPX2
		MYLK2
		FOXS1
		DUSP15
		TTLL9
		PDRG1
		XKR7
		MIR7641-2
		CCM2L
		HCK
		TM9SF4
		TSPY26P
		PLAGL2
		POFUT1
		MIR1825
		KIF3B
		ASXL1
		NOL4L
		LOC101929698
		LOC149950
		C20orf203
		COMMD7
		DNMT3B
		MAPRE1
		SUN5
		BPIFB2
		BPIFB6
		BPIFB3
		BPIFB4
		BPIFA2
		BPIFA4P
		BPIFA3
		BPIFA1
		BPIFB1
		CDK5RAP1
		SNTA1
		CBFA2T2
		NECAB3
		C20orf144
		ACTL10
		E2F1
		PXMP4
		ZNF341
		ZNF341-AS1
		CHMP4B
		RALY-AS1
		RALY
		MIR4755
		EIF2S2
		ASIP
		AHCY
		ITCH
		MIR644A
		DYNLRB1
		MAP1LC3A
		PIGU
		TP53INP2
		NCOA6
		HMGB3P1
		GGT7
		ACSS2
		GSS
		MYH7B
		MIR499A
		MIR499B
		TRPC4AP
		EDEM2
		PROCR
		MMP24
		MMP24-AS1
		EIF6
		FAM83C-AS1
		FAM83C
		UQCC1
		GDF5
		MIR1289-1
		CEP250
		C20orf173
		ERGIC3
		FER1L4
		SPAG4
		CPNE1
		RBM12
2	3p26.1 gain	SETMAR
		SUMF1
		ITPR1-AS1
		ITPR1
	6q26 loss	PARK2
	11p15.2 gain	RRAS2
		COPB1
		PSMA1
	12q13.12 loss	SPATS2
		LOC100335030
		KCNH3
		MCRS1
		FAM186B
		PRPF40B
		FMNL3
	14q32.33 gain	MIR4507
		MIR4538
		MIR4537
		MIR4539
		KIAA0125
		ADAM6
		LINC00226
	16p11.2 gain	LINC01566
		FRG2DP
		TP53TG3HP
3	4q22.1 gain	LOC101929194
		GRID2
	4q28.1 gain	FAT4
		MIR2054
		INTU
		SLC25A31
		HSPA4L
		PLK4
		MFSD8
		ABHD18
		LARP1B
		PGRMC2
		LOC100507487
		JADE1
		SCLT1
		C4orf33
		LOC101927282
		LOC101927305
		LINC01256
		LOC101927359
		PCDH10
		PABPC4L
	14q32.33 gain	MIR4507
		MIR4538
		MIR4537
		MIR4539
		KIAA0125
		ADAM6
		LINC00226
	18q23 gain	KCNG2
		PQLC1
		HSBP1L1
